# Supplementary material for: Ca+ Ions Solvated in Helium Clusters
Source: Molecules. 2021 Jun 15;26(12):3642. doi: 10.3390/molecules26123642 (PMC8232145; doi:10.3390/molecules26123642)
Supplement: Supplementary file 1 [file molecules-26-03642-s001.zip]

Archive with 1 entries (1 files):
- molecules-1204291-supplementary.pdf
